# Supplementary material for: Histone H4 acetylation and the epigenetic reader Brd4 are critical regulators of pluripotency in embryonic stem cells
Source: BMC Genomics. 2016 Feb 4;17:95. doi: 10.1186/s12864-016-2414-y (PMC4740988; doi:10.1186/s12864-016-2414-y)
Supplement: Additional file 1: Table S1. — Primer sequences for qPCR analysis w/o RA and JQ1 treatment (from Fig. 4B) (XLSX 9 kb) [file 12864_2016_2414_MOESM1_ESM.xlsx]

## Sheet: Sheet1
Supplementary Table 1: Primer sequences for qPCR analysis w/o RA and JQ1 treatment (from Fig. 4B)
Primers	Sequence
Housekeeping genes
Gapdh _F	TTCACCACCATGGAGAAGGC
Gapdh _R	CCCTTTTGGCTCCACCCT
Pluripotency
Oct4 _F	CAGAAGGAGCTAGAACAGTTTGCC
Oct4 _R	AGATGGTGGTCTGGCTGAACA
Nanog _F	ACCTGAGCTATAAGCAGGTTAAGAC
Nanog _R	GTGCTGAGCCCTTCTGAATCAGAC
Mesendoderm
Brachy_F	CATCGGAACAGCTCTCCAACCTAT
Brachy_R	GTGGGCTGGCGTTATGACTCA
Endoderm
Foxa2_F	CATCCGACTGGAGCAGCTACTA
Foxa2_R	AGCGCCCACATAGGATGACAT
Cxcr4_F	GTAACCACCACGGCTGTAGA
Cxcr4_R	AGTAGATGGTGGGCAGGAAG
Sox17_F	CCGATGAACGCCTTTATGGTG
Sox17_R	GGTCAACGCCTTCCAAGACTT
Gsc_F	ACCATCTTCACCGATGAGCAGC
Gsc_R	CTTGGCTCGGCGGTTCTTAAAC
Gata4_F	GGAAGACACCCCAATCTCG
Gata4_R	CATGGCCCCACAATTGAC
Alb_F	GATGAAACATATGTCCCCAAAGA
Alb_R	TGTGTTCCTAGGGTGTTGATTTTA
neurectoderm
Sox1 _F	CCTCGGATCTCTGGTCAAGT
Sox1 _R	GCAGGTACATGCTGATCATCTC
Ncadherin _F	CAGGGTGGACGTCATTGTAG
Ncadherin _R	AGGGTCTCCACCACTGATTC
Pax6 _F	AGTGAATGGGCGGAGTTATG
Pax6 _R	ACTTGGACGGGAACTGACAC
CycD1 _F	GCTGGAGGTCTGTGAGGAGCA
CycD1 _R	CTCCTCGGGCCGGATAGAGTT
Z_Fp521 _F	GAGCGAAGAGGAGTTTTTGG
Z_Fp521 _R	AGTTCCAAGGTGGAGGTCAC
Isl1 _RT _F	ATGATGGTGGTTTACAGGCTAAC
Isl1 _RT _R	TCGATGCTACTTCACTGCCAG
Msx1 _RT _F	TGCTGCTATGACTTCTTTGCC
Msx1 _RT _R	GCTTCCTGTGATCGGCCAT
Neurog2 _F	CACAACCTAAACGCCGC
Neurog2 _R	TCTTCGTGAGCTTGGCAT
Sox3 _F	CACAACTCCGAGATCAGCAA
Sox3 _R	TCCGGGTACTCCTTCATGTG
Mesoderm	use Michelle's
COL2A1_F	GAAGGTGCTCAAGGTTCTCG
COL2A1_R	GCAATTCCAGGAGCACCA
Target
Brd4 _F	CCATGGACATGAGCACAATC
Brd4 _R	TGGAGAACATCAATCGGACA
