# Supplementary material for: Histone H4 acetylation and the epigenetic reader Brd4 are critical regulators of pluripotency in embryonic stem cells
Source: BMC Genomics. 2016 Feb 4;17:95. doi: 10.1186/s12864-016-2414-y (PMC4740988; doi:10.1186/s12864-016-2414-y)
Supplement: Additional file 7: Table S2. — The overlapping peaks of Brd4 with TFs in ESCs within 1Kbps. (XLSX 10 kb) [file 12864_2016_2414_MOESM7_ESM.xlsx]

## Sheet: Sheet1
Supplementary Table 2. The overlapping peaks of Brd4 with TFs in ESCs within 1Kbps.
TFs	Number of Peaks	Overlapping Peaks
Nanog	9186	1,972 (21%)
Pou5F1 (Oct4)	3588	988 (28%)
Sox2	4303	1,161 (27%)
Smad1	1084	297 (27%)
E2f1	17630	4,506 (26%)
Tcfcp2l1	24220	3,609 (15%)
Zfx	9519	2,820 (30%)
Stat3	2406	609 (25%)
Klf4	10297	2,309 (22%)
Esrrb	19423	2670 (14%)
c-Myc	3159	1,238 (39%)
n-Myc	6717	2,159 (32%)
CTCF	36834	2,116 (6%)
